# Supplementary material for: Metagenomics of urban sewage identifies an extensively shared antibiotic resistome in China
Source: Microbiome. 2017 Jul 19;5:84. doi: 10.1186/s40168-017-0298-y (PMC5517792; doi:10.1186/s40168-017-0298-y)
Supplement: Supplementary file 1 — Table S1. Supplementary information of WWTP sewage samples. (XLSX 16 kb) [file 40168_2017_298_MOESM1_ESM.xlsx]

## Sheet: Sheet2
Table S1. Supplementary Information of WWTP sewage samples.
Sample Namea	Total number of OTUs	Number of Effective Reads	Chao 1 index	Dataset size (Gb) of metagenome sequencing	Actual treatment capacity (10 thousand tons/day)
S_BJ_QH_1	6295	52033	9448	3.966	61.6
S_BJ_QH_2	5947	44080	10134	3.862	61.6
S_BJ_XHM_1	4033	24146	9968	4.18	39.85
S_BJ_XHM_2	4776	30437	10077	3.759	39.85
S_CQ_JGS_1	4570	26820	9437	0.441	72.26
S_CQ_JGS_2	5923	39280	9507	1.157	72.26
S_CQ_TJT_1	4544	29493	10053	0.022	23
S_CQ_TJT_2	5484	41749	9803	2.263	23
S_GZ_KFQ_1	6815	49660	10185	1.056	0.26
S_GZ_KFQ_2	10691	117119	9216	0.784	0.26
S_GZ_LD_1	5585	34163	10218	1.011	110.74
S_GZ_LD_2	7813	65138	10077	0.418	110.74
S_HK_SHX_1	5971	59496	8627	0.035	8.3
S_HK_SHX_2	5184	49050	8983	3.896	8.3
S_HK_ST_1	4267	37717	7586	4.115	21.6
S_HK_ST_2	4096	36502	7508	0.436	21.6
S_HZ_LA_1	5104	41362	8993	0.206	5.54
S_HZ_LA_2	3314	23654	8413	0.428	5.54
S_HZ_QG_1	6220	90395	6561	3.944	51.89
S_HZ_QG_2	6545	97021	6399	0.125	51.89
S_LS_1#_1	5020	37029	10338	NAb	4.9
S_LS_1#_2	4745	37929	9219	NAb	4.9
S_LS_2#_1	4595	32316	9761	NAb	4.9
S_LS_2#_2	4578	32888	9964	NAb	4.9
S_LY_1	5281	45843	8294	NAb	13.55
S_LY_2	3679	24182	8075	NAb	13.55
S_LZ_AN_1	10277	107049	9784	0.21	16.92
S_LZ_AN_2	4158	23400	10355	3.674	16.92
S_NJ_DC_1	4553	30590	9209	3.394	2.92
S_NJ_DC_2	8111	94192	8201	NAb	2.92
S_NJ_JXZ_1	6177	52092	9685	1.305	67.99
S_NJ_JXZ_2	6414	49076	10903	NAb	67.99
S_SH_MH_1	4812	31758	10147	0.785	3.23
S_SH_MH_2	6242	47537	9859	3.635	3.23
S_SH_MHSZ_1	4146	24063	9796	4.153	5.03
S_SH_MHSZ_2	8079	94432	8497	0.911	5.03
S_SZ_GM_1	4438	26006	9857	1.272	11.81
S_SZ_GM_2	9564	134415	8057	0.772	11.81
S_SZ_LF_1	6832	64719	8379	NAb	29.74
S_SZ_LF_2	3392	26456	6424	NAb	29.74
S_TJ_XYL_1	3771	30821	7227	0.561	33.39
S_TJ_XYL_2	9896	133407	8627	0.115	33.39
S_TJ_ZGZ_1	4546	26573	10360	0.758	9.6
S_TJ_ZGZ_2	9313	110798	8619	0.895	9.6
S_WH_NTZ_1	4753	33254	9196	4.17	15.22
S_WH_NTZ_2	5901	51109	8412	0.188	15.22
S_WH_TXH_1	3970	25335	9081	2.407	5.21
S_WH_TXH_2	4902	39101	8698	NAb	5.21
S_WLMQ_HD_1	5188	51255	7944	4.212	25.76
S_WLMQ_HD_2	4038	36127	8172	0.213	25.76
S_WLMQ_HX_1	5730	50546	9191	3.666	1.58
S_WLMQ_HX_2	8337	105337	7554	3.618	1.58
S_XA_SW_1	6551	54257	9452	1.144	13.26
S_XA_WW_1	4316	23800	9634	0.858	13.26
S_XA_WW_2	6758	50316	9370	1.246	15.7
S_XM_JM_1	5117	43544	8217	0.353	4.39
S_XM_JM_2	4199	28802	8862	0.082	4.39
S_XM_QP_1	4391	38191	7511	3.993	17.45
S_XM_QP_2	4930	41178	8351	3.822	17.45
W_BJ_QH_1	6166	75117	7377	4.145	61.6
W_BJ_QH_2	5443	55907	7972	3.91	61.6
W_BJ_XHM_1	7382	86425	8102	3.853	39.85
W_BJ_XHM_2	5335	54387	8005	1.108	39.85
W_CQ_JQS_1	5682	54260	8034	0.181	72.26
W_CQ_JQS_2	5338	50038	8634	3.86	72.26
W_CQ_TJT_1	5893	63214	8272	3.82	23
W_CQ_TJT_2	6000	58700	8696	3.706	23
W_GZ_LD_1	5753	51976	8297	0.91	110.74
W_GZ_LD_2	4897	42425	7646	3.748	110.74
W_HK_SHX_1	6251	73012	7459	3.701	8.3
W_HK_SHX_2	6335	63409	8304	0.154	8.3
W_HK_ST_1	3443	31321	6807	3.337	21.6
W_HK_ST_2	5768	63944	7180	3.533	21.6
W_HZ_LA_1	7785	89619	8880	3.576	5.54
W_HZ_LA_2	5182	47544	7900	3.375	5.54
W_HZ_QG_1	7776	84145	8249	4.183	51.89
W_HZ_QG_2	2758	23851	5971	3.767	51.89
W_LS_1#_1	4387	34720	9173	NAb	4.9
W_LS_1#_2	5863	49720	9686	NAb	4.9
W_LS_2#_1	5178	48316	8586	NAb	4.9
W_LS_2#_2	6681	76209	7910	NAb	4.9
W_LZ_AN_1	4961	49442	7478	3.99	16.92
W_LZ_AN_2	4465	49129	6890	4.27	16.92
W_NJ_DC_1	2918	22149	7719	NAb	2.92
W_NJ_DC_2	4750	44177	7582	NAb	2.92
W_NJ_JXZ_1	3866	27361	8687	NAb	67.99
W_NJ_JXZ_2	9387	147635	7967	NAb	67.99
W_NN_JN_1	5880	59254	8658	4.19	32.73
W_NN_JN_2	7443	67190	8871	0.041	32.73
W_NN_LD_1	5394	44994	7686	3.932	28.69
W_NN_LD_2	5095	57275	7319	4.093	28.69
W_SH_MH_1	5590	63829	7059	3.9	3.23
W_SH_MH_2	7662	135799	6454	0.876	3.23
W_SH_MHSZ_1	5412	74732	6339	1.756	5.03
W_SH_MHSZ_2	3485	32264	6706	NAb	5.03
W_SZ_GM_1	8477	74997	9636	0.305	11.81
W_SZ_GM_2	7694	64392	9334	0.767	11.81
W_SZ_LF_1	6669	65431	8270	0.754	29.74
W_SZ_LF_2	5087	42087	8686	0.376	29.74
W_TJ_XYL_1	5852	53064	7921	0.772	33.39
W_TJ_XYL_2	4924	49811	7174	0.446	33.39
W_TJ_ZGZ_1	4822	50891	7063	NAb	9.6
W_TJ_ZGZ_2	6167	73633	7115	1.285	9.6
W_WH_NTZ_1	4474	51083	6625	0.413	15.22
W_WH_NTZ_2	4967	58705	7059	3.978	15.22
W_WH_TXH_1	5647	66500	7557	3.829	5.21
W_WH_TXH_2	3171	26003	6975	1.586	5.21
W_WH_TXH_22	4769	50061	7204	4.215	5.21
W_WLMQ_HD_1	3710	49044	5708	3.335	25.76
W_WLMQ_HD_2	3566	46474	5446	4.294	25.76
W_WLMQ_HX_1	2773	29890	5442	0.201	1.58
W_WLMQ_HX_2	3109	34324	5363	NAb	1.58
W_XA_SW_1	2551	25906	5010	4.061	13.26
W_XA_SW_2	3876	41561	6004	4.068	13.26
W_XA_WW_1	4740	40413	8147	NAb	15.7
W_XA_WW_2	5570	47692	8889	NAb	15.7
a: Format of sample name: X(Season)_XX(Abrr. of City)_XXX(code for WWTP)_X(Day), where S/W in Season represents for Summer/Winter and 1/2 in Day stands for Day 1/Day 2.
b: The samples marked by NA were excluded from metagenome analysis, owing to the low qualities of DNA or sequences.
