# Supplementary material for: Metagenomics of urban sewage identifies an extensively shared antibiotic resistome in China
Source: Microbiome. 2017 Jul 19;5:84. doi: 10.1186/s40168-017-0298-y (PMC5517792; doi:10.1186/s40168-017-0298-y)
Supplement: Supplementary file 2 — Dataset 1. List of human gut bacterial genera. (XLSX 15 kb) [file 40168_2017_298_MOESM2_ESM.xlsx]

## Sheet: Dataset S8
List of human gut bacterial genera
Abiotrophia
Acetanaerobacterium
Acetivibrio
Acetobacter
Acetobacterium
Acetonema
Acholeplasma
Achromobacter
Acidaminococcus
Acidovorax
Aciduliprofundum
Acinetobacter
Actinobacillus
Actinomyces
Actinoplanes
Adlercreutzia
Aerococcus
Aeromonas
Aggregatibacter
Akkermansia
Albidiferax
Alicycliphilus
Alistipes
Alkaliphilus
Alteromonas
Aminomonas
Anaerobaculum
Anaerococcus
Anaerofustis
Anaeromyxobacter
Anaerostipes
Anaerotruncus
Anaerovorax
Aneurinibacillus
Arcanobacterium
Arcobacter
Arthrobacter
Asticcacaulis
Atopobium
Azoarcus
Azospira
Azospirillum
Azotobacter
Bacillus
Bacteroidales
Bacteroides
Barnesiella
Bdellovibrio
Bifidobacterium
Bilophila
Blautia
Bordetella
Brachyspira
Brevibacillus
Brevibacterium
Brevundimonas
Brucella
Bryantella
Buchnera
Bulleidia
Burkholderia
Burkholderiales
Butyricicoccus
Butyrivibrio
Caldalkalibacillus
Caldanaerobacter
Caldicellulosiruptor
Campylobacter
Candidatus_Arthromitus
Candidatus_Desulforudis
Candidatus_Hamiltonella
Candidatus_Liberibacter
Candidatus_Phytoplasma
CandidatusStoquefichus
Capnocytophaga
Carboxydothermus
Cardiobacterium
Carnobacterium
Catabacter
Catenibacterium
Catenulispora
Catonella
Caulobacter
Cedecea
Cellulosilyticum
Centipeda
Cetobacterium
Chitinophaga
Chlamydia
Chlorobium
Christensenella
Chromobacterium
Citrobacter
Citromicrobium
Clostridia
Clostridiales
Clostridium
Collinsella
Comamonas
Conexibacter
Congregibacter
Coprobacillus
Coprococcus
Coriobacterium
Corynebacterium
Coxiella
Cronobacter
Cryptobacterium
Cupriavidus
Cyanothece
Cylindrospermopsis
Dechloromonas
Dehalococcoides
Dehalogenimonas
Delftia
Dermabacter
Desulfarculus
Desulfitobacterium
Desulfobulbus
Desulfomicrobium
Desulfosporosinus
Desulfotomaculum
Desulfovibrio
Desulfurispirillum
Desulfurivibrio
Desulfuromonas
Dialister
Dichelobacter
Dickeya
Dorea
Dysgonomonas
Edwardsiella
Eggerthella
Eikenella
Elusimicrobium
Enhydrobacter
Enterobacter
Enterobacteriaceae
Enterococcus
Epulopiscium
Eremococcus
Erwinia
Erysipelothrix
Erysipelotrichaceae
Escherichia
Ethanoligenens
Eubacterium
Exiguobacterium
Faecalibacterium
Ferrimonas
Fibrobacter
Filifactor
Finegoldia
Flavobacteriaceae
Flavobacterium
Flavonifractor
Fluviicola
Fusobacterium
Gallibacterium
Gardnerella
Gemella
Geobacillus
Geobacter
Gloeobacter
Gordonia
Gordonibacter
Gramella
Granulibacter
Granulicatella
Haemophilus
Hafnia
Halanaerobium
Haloplasma
Helicobacter
Heliobacterium
Herbaspirillum
Herminiimonas
Histophilus
Holdemania
Ilyobacter
Jonquetella
Kingella
Klebsiella
Kluyvera
Kocuria
Kyrpidia
Kytococcus
Labrenzia
Lachnospiraceae
Lactobacillus
Lactococcus
Lautropia
Lawsonia
Leeuwenhoekiella
Leifsonia
Leptospira
Leptothrix
Leptotrichia
Leuconostoc
Limnobacter
Listeria
Lutiella
Lyngbya
Lysinibacillus
Macrococcus
Magnetococcus
Magnetospirillum
Mahella
Mannheimia
Marinobacter
Marinomonas
Mariprofundus
Megamonas
Megasphaera
Mesoplasma
Methanobrevibacter
Methanosphaera
Methylibium
Methylobacillus
Methylobacterium
Methylocystis
Methylophaga
Methyloversatilis
Methylovorus
Microbacterium
Micrococcus
Microlunatus
Mitsuokella
Mobiluncus
Mogibacterium
Mollicutes
Moorella
Morganella
Mucilaginibacter
Mycoplasma
Natranaerobius
Neisseria
Nitrobacter
Nitrosococcus
Nitrosomonas
Nitrospira
Nocardioides
Novosphingobium
Oceanimonas
Oceanithermus
Ochrobactrum
Odoribacter
Oenococcus
Olsenella
Oribacterium
Ornithinibacillus
Oscillibacter
Oxalobacter
Paenibacillus
Paenisporosarcina
Paludibacter
Pantoea
Parabacteroides
Paracoccus
Paraprevotella
Parascardovia
Parasutterella
Parvibaculum
Parvimonas
Pasteurella
Pectobacterium
Pediococcus
Pedobacter
Pelobacter
Pelomonas
Pelotomaculum
Peptococcus
Peptoniphilus
Peptostreptococcus
Persephonella
Phascolarctobacterium
Photobacterium
Photorhabdus
Planobacterium
Planococcus
Plesiomonas
Polaromonas
Porphyromonas
Prevotella
Propionibacterium
Proteobacteria
Proteus
Providencia
Pseudoflavonifractor
Pseudomonas
Pseudoramibacter
Pusillimonas
Pyramidobacter
Rahnella
Ralstonia
Ramlibacter
Raoultella
Rheinheimera
Rhizobium
Rhodococcus
Rhodomicrobium
Rhodopseudomonas
Rhodospirillum
Rickettsia
Riemerella
Robiginitalea
Roseburia
Roseobacter
Rothia
Rubrivivax
Ruegeria
Ruminococcaceae
Ruminococcus
Saccharomonospora
Salmonella
Scardovia
Sebaldella
Selenomonas
Serratia
Shewanella
Shigella
Shuttleworthia
Sinorhizobium
Slackia
Sodalis
Solobacterium
Sphaerobacter
Sphaerochaeta
Sphingobacterium
Sphingobium
Sphingopyxis
Spirochaeta
Sporosarcina
Staphylococcus
Stenotrophomonas
Streptobacillus
Streptococcus
Streptomyces
Subdoligranulum
Succinatimonas
Sutterella
Symbiobacterium
Synechococcus
Syntrophobacter
Syntrophobotulus
Syntrophomonas
Syntrophothermus
Syntrophus
Tannerella
Taylorella
Tepidanaerobacter
Teredinibacter
Tetragenococcus
Thauera
Thermaerobacter
Thermanaerovibrio
Thermincola
Thermoanaerobacter
Thermoanaerobacterium
Thermodesulfatator
Thermosediminibacter
Thermosinus
Thioalkalivibrio
Thiobacillus
Thiomicrospira
Thiomonas
Tolumonas
Treponema
Turicibacter
Ureaplasma
Variovorax
Veillonella
Verminephrobacter
Vibrio
Victivallis
Weissella
Xanthobacter
Xanthomonas
Xenorhabdus
Xylanimonas
Xylella
Yersinia
