# Supplementary material for: Metagenomics of urban sewage identifies an extensively shared antibiotic resistome in China
Source: Microbiome. 2017 Jul 19;5:84. doi: 10.1186/s40168-017-0298-y (PMC5517792; doi:10.1186/s40168-017-0298-y)
Supplement: Supplementary file 4 — Dataset 2. The abundance of top 10 ARG subtypes in urban sewages. (XLSX 24 kb) [file 40168_2017_298_MOESM4_ESM.xlsx]

## Sheet: Sheet1
The abundance of top 10 ARG subtypes in urban sewages
ARG subtypes	Beta_lactam_beta-lactamase	Sulfonamide_dihydropteroate synthetase_sul1	Tetracycline_tet40	Chloramphenicol_chloramphenicol acetyltransferase	Aminoglycoside_aminoglycoside 6-N-acetyltransferase	Tetracycline_tetQ	Aminoglycoside_aminoglycoside acetyltransferase	Macrolide_ereA	Macrolide_ermB	Beta_lactam_TEM-2
S_BJ_QH_1	0.0163375	0.0370958	0.0136956	0.0102793	0.0144206	0.0118244	0.00918496	0.0120594	0.00284738	7.39e-05
S_BJ_QH_2	0.0211903	0.058639	0.0194244	0.0100927	0.0211552	0.0148841	0.015038	0.0206827	0.00505689	0.000448133
S_BJ_XHM_1	0.121967	0.0342617	0.0522102	0.034904	0.0195137	0.020714	0.0139099	0.0191543	0.00729906	0.0307916
S_BJ_XHM_2	0.044522	0.0325284	0.0230668	0.0192001	0.0155921	0.0170735	0.0102214	0.0211896	0.00542547	0.012513
S_CQ_JGS_1	0.011252	0.0413442	0.00596526	0.00793235	0.0119169	0.00141665	0.0160412	0.0106485	0.000679916	0
S_CQ_JGS_2	0.0101602	0.0276546	0.017141	0.00933189	0.0202215	0.00517446	0.0129143	0.00783299	0.0372514	0.0001225
S_CQ_TJT_1	0.0145639	0.0336579	0.0126215	0.0121057	0.019125	0.00456251	0.0177751	0.00952444	0.00375729	0.000577708
S_CQ_TJT_2	0.0161729	0.0379473	0.0165003	0.00782644	0.0171634	0.00699796	0.0197099	0.0253626	0.00346642	0.000148474
S_GZ_KFQSZJHG_1	0.0242799	0.044734	0.010758	0.00702173	0.0182148	0.00710443	0.0107141	0.0134886	0.00271888	0.000450796
S_GZ_KFQSZJHG_2	0.0208103	0.0368082	0.0164742	0.00863281	0.0200264	0.0114809	0.0106552	0.0178211	0.00294669	0.00053545
S_GZ_LD_1	0.018482	0.0348666	0.0120824	0.00906064	0.0205611	0.00849696	0.0152226	0.0140938	0.00342846	0.000266997
S_GZ_LD_2	0.0224599	0.0284327	0.0107944	0.00940048	0.0219577	0.0126698	0.0122255	0.0161261	0.00388003	0.000269497
S_HK_SHX_1	0.0150866	0.0154832	0.0181408	0.00725481	0.00744076	0.0244114	0.00875441	0.00361861	0.0118642	0.000183675
S_HK_SHX_2	0.019802	0.0175584	0.0175735	0.00394281	0.00926559	0.0245671	0.00824876	0.00425388	0.0108912	0
S_HK_ST_1	0.00684802	0.00663119	0.0106682	0.00148477	0.00179573	0.0166779	0.00521194	0.00171492	0.00739761	0.000311661
S_HK_ST_2	0.00837492	0.00565103	0.0109539	0.00246294	0.00206287	0.0168269	0.00488703	0.00120704	0.00884492	0.000352416
S_HZ_LA_1	0.0184059	0.0166841	0.010362	0.00929378	0.00843712	0.00611603	0.0097286	0.00396593	0.00760465	0.00206809
S_HZ_LA_2	0.0217242	0.0305293	0.00855285	0.00873942	0.0162818	0.00861027	0.0154659	0.00879435	0.00470956	0.000965987
S_HZ_QG_1	0.00847892	0.00674273	0.0196337	0.00566718	0.00461387	0.00331168	0.00470764	0.00323111	0.0204347	0.000677
S_HZ_QG_2	0.0138607	0.013664	0.014726	0.00952524	0.0103747	0.0155999	0.00942021	0.0137903	0.0117958	0.000365234
S_LZ_AN_1	0.00974662	0.0236217	0.0139285	0.00686274	0.0104092	0.0166921	0.00706084	0.00894914	0.022635	0.00057881
S_LZ_AN_2	0.0184539	0.0508608	0.0163493	0.0103685	0.0143874	0.0110025	0.0104311	0.0117454	0.0135505	0.000283121
S_NJ_DC_1	0.016922	0.0515915	0.00820398	0.00647701	0.0228298	0.00786566	0.0111696	0.0130876	0.00170796	0.00062705
S_NJ_JXZ_1	0.0229583	0.0351408	0.0175898	0.0128333	0.0207102	0.0280273	0.0142104	0.0245866	0.00523123	0.000570347
S_SH_MH_1	0.0200006	0.0353722	0.0180491	0.0108458	0.015339	0.0245695	0.0107598	0.00874962	0.00845396	0.000579362
S_SH_MH_2	0.023592	0.0331574	0.0176738	0.00906811	0.0181284	0.0289416	0.0102921	0.00989683	0.00980369	0.000361216
S_SH_MHSZJH_1	0.0214144	0.0319418	0.0209383	0.0117473	0.0148598	0.0243593	0.00987816	0.0126712	0.00927857	0.00111107
S_SH_MHSZJH_2	0.0186839	0.0340222	0.0170666	0.0107432	0.0162562	0.0200878	0.0128665	0.0146619	0.00814631	0.000402605
S_SZ_GM_1	0.0180669	0.0426948	0.0116846	0.00630794	0.0203016	0.00587823	0.0160529	0.0110243	0.00244306	0.000337553
S_SZ_GM_2	0.0263904	0.0626912	0.0161739	0.00869202	0.0282496	0.00369621	0.0188547	0.0162114	0.00231425	0.000191854
S_TJ_XYL_1	0.00349909	0.0356114	0.00506456	0.00154527	0.00600735	0.00109486	0.0084482	0.00416292	0.000669826	0
S_TJ_XYL_2	0.00623028	0.0309526	0.0072601	0.00218176	0.00634887	0.00714291	0.00819613	0.007237	0.0040103	0
S_TJ_ZGZ_1	0.0136439	0.0302033	0.0164883	0.00761141	0.0146524	0.0236902	0.0112506	0.021103	0.0068411	0.000538886
S_TJ_ZGZ_2	0.011688	0.0240203	0.0173379	0.00928508	0.00987443	0.0217605	0.00982929	0.0163564	0.0147606	0.000272905
S_WH_NTZ_1	0.0238164	0.0315778	0.0129175	0.00806135	0.0222448	0.0128074	0.0151157	0.0293868	0.00624428	0.000285287
S_WH_NTZ_2	0.0208441	0.0372321	0.0119473	0.00798642	0.0233771	0.00836694	0.0156303	0.0286837	0.00427033	0.000567643
S_WH_TXH_1	0.0415982	0.030152	0.0213964	0.0164793	0.0131738	0.00166812	0.0153289	0.00825495	0.0024662	0.0100938
S_WLMQ_HD_1	0.0113978	0.0281016	0.0146152	0.010749	0.0164846	0.0124255	0.011526	0.00938818	0.0120992	0.000460651
S_WLMQ_HD_2	0.0103382	0.03129	0.0127009	0.0114028	0.018679	0.0106384	0.0114279	0.00829828	0.0065796	0.000485894
S_WLMQ_HX_1	0.0145565	0.0442209	0.0204351	0.0108848	0.022236	0.0166839	0.0130425	0.00923831	0.0213145	0.000464772
S_WLMQ_HX_2	0.0151675	0.0434604	0.0203379	0.013901	0.0216947	0.0107776	0.0133579	0.00916833	0.0220459	0.000686746
S_XA_SW_1	0.0142751	0.0443009	0.0175759	0.0146066	0.0267389	0.0121178	0.0129752	0.0132775	0.00418956	0.00146217
S_XA_WW_1	0.0710653	0.0479974	0.0332066	0.0222792	0.0151509	0.00487971	0.0221563	0.0261533	0.00198553	0.0157332
S_XA_WW_2	0.0084147	0.0387862	0.00972013	0.00588211	0.0122072	0.00259183	0.0110501	0.0108457	0.00144052	0
S_XM_JM_1	0.0177109	0.0378595	0.020716	0.0157926	0.0250243	0.0148388	0.0177935	0.0350402	0.00630918	0.000334312
S_XM_JM_2	0.235148	0.047983	0.0991894	0.0764947	0.0281483	0.0166699	0.0184416	0.0259585	0.00976334	0.0757135
S_XM_QP_1	0.0169865	0.0525563	0.0179365	0.0143719	0.027754	0.00494357	0.020267	0.0254796	0.00623525	0.000248437
S_XM_QP_2	0.0174258	0.0534732	0.0543874	0.0402374	0.0310168	0.00610858	0.0194032	0.029004	0.00442852	0.000286314
W_BJ_QH_1	0.00678504	0.0154628	0.0107077	0.00679836	0.00453555	0.00864074	0.00517429	0.00489555	0.0114339	0.000439507
W_BJ_QH_2	0.00811632	0.0183361	0.012372	0.00759279	0.00595419	0.0105905	0.00427751	0.00449145	0.00901846	0.0003996
W_BJ_XHM_1	0.00951735	0.0278742	0.0152961	0.00905	0.0131208	0.00670544	0.00976079	0.00830387	0.0144897	0.000371632
W_BJ_XHM_2	0.00930117	0.021751	0.0134884	0.0083436	0.0113712	0.00770755	0.00866552	0.00720366	0.0134311	0.000385127
W_CQ_JGS_1	0.00646387	0.0317048	0.0091564	0.00763491	0.0214718	0.00229518	0.0120199	0.00844689	0.00952248	0.000148316
W_CQ_JQS_2	0.00803195	0.0134585	0.0100004	0.00504794	0.0101653	0.00257928	0.008664	0.0051169	0.0133772	0.000454743
W_CQ_TJT_1	0.00940441	0.0220016	0.00893729	0.0103487	0.016535	0.00415437	0.00986112	0.00667116	0.00290933	0.000335496
W_CQ_TJT_2	0.0116811	0.0278192	0.0123778	0.00912279	0.0187093	0.00586192	0.0108072	0.00667139	0.00483689	0.00105471
W_GZ_LD_1	0.00941216	0.0195865	0.00793597	0.00863548	0.0224779	0.00613369	0.00822653	0.0154855	0.00387894	0.000114582
W_GZ_LD_2	0.00875339	0.0164339	0.00892009	0.00800866	0.0148549	0.00792543	0.00915173	0.013788	0.00307578	8.78281e-05
W_HK_SHX_1	0.00930496	0.00954083	0.0147721	0.00433135	0.00353162	0.0303514	0.00439012	0.00207842	0.00916082	0.000337529
W_HK_SHX_2	0.00926965	0.00997551	0.0136602	0.00242769	0.00333505	0.0212303	0.00452054	0.00181392	0.00948166	0.0002343
W_HK_ST_1	0.00711177	0.00328051	0.0108113	0.00161219	0.000975014	0.0256864	0.00297281	0.0005698	0.00989686	6.23388e-05
W_HK_ST_2	0.00507436	0.0034652	0.0151545	0.00159168	0.0010654	0.0112106	0.00459297	0.000645899	0.0126665	0.000166933
W_HZ_LA_1	0.00731807	0.0160487	0.0122453	0.00753736	0.0173202	0.010477	0.00803982	0.00718295	0.0104819	0.000398097
W_HZ_LA_2	0.00806529	0.0170591	0.01188	0.00783368	0.0179424	0.00970051	0.00844408	0.0059412	0.0089073	0.000593982
W_HZ_QG_1	0.00989692	0.0220152	0.00788865	0.00575899	0.017789	0.00494124	0.0103703	0.00996781	0.00793605	0.000261475
W_HZ_QG_2	0.00883875	0.0251481	0.00848841	0.00598248	0.0192309	0.00387322	0.00954722	0.00901337	0.00800204	6.78703e-05
W_LZ_AN_1	0.0167	0.0177472	0.0083702	0.00373304	0.00418986	0.000563591	0.00977411	0.00181437	0.0234502	0
W_LZ_AN_2	0.00371527	0.0175907	0.00876487	0.00351832	0.00660251	0.00050932	0.0061588	0.00241684	0.0248337	0
W_NN_JN_1	0.0130675	0.030653	0.014874	0.0127029	0.0282826	0.0106197	0.0137726	0.0136472	0.00524797	0.000631619
W_NN_JN_2	0.00558569	0.0210181	0.00541764	0.0037615	0.00925166	0.0022701	0.00635633	0.00667317	0.00115298	0.000197538
W_NN_LD_1	0	0.00181517	0.000660525	0.000693521	0.0018342	0.000451647	0.00130423	0.00125287	0	0
W_NN_LD_2	0.0119312	0.0285818	0.0144668	0.00960705	0.0272458	0.0105918	0.0122996	0.0129065	0.00425493	0.000431124
W_SH_MH_1	0.0105981	0.0157357	0.0182872	0.00748694	0.00768744	0.0305675	0.0045081	0.00483194	0.019852	0.000584178
W_SH_MH_2	0.00777637	0.00883398	0.0267133	0.00537864	0.00635574	0.015295	0.00493648	0.00620722	0.0385216	0.000284968
W_SH_MHSZ_1	0.009168	0.0157469	0.0198366	0.00913817	0.00938159	0.0188932	0.00676288	0.00930269	0.0245695	0.000340847
W_SZ_GM_1	0.00705287	0.0222172	0.017895	0.0105886	0.0205721	0.013153	0.012689	0.0128597	0.00407269	8.30678e-05
W_SZ_GM_2	0.00766051	0.0253067	0.0115428	0.00602392	0.0130788	0.00685754	0.0124436	0.00811849	0.00322752	0.00012021
W_SZ_LF_1	0.0130759	0.0217851	0.013483	0.0104583	0.0194837	0.0225172	0.0125408	0.0106236	0.00875757	0.000401899
W_SZ_LF_2	0.014482	0.0193368	0.0156788	0.0108457	0.0190505	0.0221777	0.012	0.0116543	0.0110716	0.000256335
W_TJ_XYL_1	0.00416139	0.0511408	0.0045133	0.00330429	0.00617611	0.00367103	0.0125769	0.00596809	0.00362492	0
W_TJ_XYL_2	0.0020186	0.029238	0.00513397	0.00181732	0.00537575	0.00229122	0.0095276	0.00736751	0.00408652	0
W_TJ_ZGZ_2	0.00868475	0.0155245	0.0165594	0.0071018	0.0105527	0.0192154	0.00978164	0.0137946	0.0122544	0.000590229
W_WH_NTZ_1	0.00768147	0.0212986	0.00874816	0.00949078	0.016248	0.00656917	0.00799573	0.00618744	0.00707815	0.000593164
W_WH_NTZ_2	0.00834085	0.0172106	0.011471	0.00700809	0.0142197	0.0114637	0.0058274	0.0045305	0.00985783	0.000590217
W_WH_TXH_1	0.013945	0.0440171	0.0125837	0.00903808	0.0188682	0.00747945	0.0114314	0.0112976	0.00440826	0.000455761
W_WH_TXH_2	0.0131513	0.0304253	0.013277	0.00451085	0.0121542	0.00919427	0.00784972	0.00565185	0.00677183	0.000850819
W_WH_TXH_2	0.0093938	0.023344	0.0137268	0.00892655	0.00856338	0.00866201	0.0106958	0.0100481	0.00856207	0.000733464
W_WLMQ_HD_1	0.00655355	0.0349242	0.0152786	0.00517321	0.0195586	0.00425365	0.00814784	0.0038069	0.0199842	0.000200617
W_WLMQ_HD_2	0.00726199	0.0350779	0.0157528	0.00703991	0.0189151	0.00377473	0.0101825	0.00451077	0.0216546	0.000294449
W_WLMQ_HX_1	0.00695569	0.0315923	0.0182097	0.00660632	0.0152182	0.00565326	0.00791499	0.00405497	0.0363637	0.000100324
W_XA_SW_1	0.00763709	0.0456245	0.00793668	0.004145	0.00818357	0.000165611	0.00811794	0.00748286	0.00310875	0.000380442
W_XA_SW_2	0.0153377	0.0525127	0.0131669	0.00864317	0.0165156	0.00195629	0.0139355	0.00805376	0.013887	0
