# Supplementary material for: Metagenomics of urban sewage identifies an extensively shared antibiotic resistome in China
Source: Microbiome. 2017 Jul 19;5:84. doi: 10.1186/s40168-017-0298-y (PMC5517792; doi:10.1186/s40168-017-0298-y)
Supplement: Supplementary file 5 — Table S2. Paired samples t test (Student’s t test) showing the significant seasonal differences of ARG profile from the same city. P < 0.05 represents a significant difference. (XLSX 10 kb) [file 40168_2017_298_MOESM5_ESM.xlsx]

## Sheet: Sheet1
	Table S2 Paired samples t-test showing the significant seasonal differences of ARG profile from the same city
		95% Confidence Interval of the Difference		t	df	P value (2-tailed significance)a
		Lower	Upper
	BJ	0.000354221	0.00115747	3.70432	285	0.000254523
	CQ	0.000113844	0.000493107	3.15038	277	0.0018092
	GZ	0.00019214	0.00048326	4.56472	314	7.1879e-06
	HK	0.000482202	0.00109317	5.3193	281	2.12956e-07
	HZ	5.16305e-05	0.000556224	5.07277	323	6.62502e-07
	SH	-1.98809e-05	0.000638496	2.37134	279	0.0184028
	SZ	-6.66272e-06	0.000241478	1.85038	255	0.0654159
	TJ	0.000104285	0.000525045	1.86381	248	0.0635305
	WH	0.000178999	0.000489627	2.94424	280	0.00350901
	WLMQ	-1.49676e-06	0.000625349	4.23568	304	3.02346e-05
	XA	0.000138638	0.000301522	1.96134	221	0.0510946
	a: P < 0.05 represents a significant difference.
