# Supplementary material for: Metagenomics of urban sewage identifies an extensively shared antibiotic resistome in China
Source: Microbiome. 2017 Jul 19;5:84. doi: 10.1186/s40168-017-0298-y (PMC5517792; doi:10.1186/s40168-017-0298-y)
Supplement: Supplementary file 8 — Dataset 3. Urban ARG load of 15 major Chinese cities and urban ARG burden of Chinese administrative regions in 2014. (XLSX 12 kb) [file 40168_2017_298_MOESM8_ESM.xlsx]

## Sheet: Sheet1
Urban ARGs load of 15 major Chinese cities in 2014								Urban ARG burden of Chinese administrative regions in 2014
Name of City	Average copies of ARGs in sewages（copies/L）	Discharge of urban domestic sewage in main cities（10 thousand tons/day）	Total urban population（10 thousand capita）	Urban ARGs load in main cities of China (copies/cap/day)	Longitude (° E)	Latitude (° N)		Administrative regions	Total urban population in the Administrative regions (unit:thousand persons)	Total urban ARGs burdening in the Administrative regions (unit:copy)
Beijing	582000000000	401	2152	108000000000000	116.41	39.91		Henan	42650	4.04e+21
Chongqing	383000000000	253.8	2991	32500000000000	106.56	29.57		Hebei	36420	3.45e+21
Guangzhou	268000000000	279.61	1308.05	57400000000000	113.27	23.14		Beijing	18580	1.76e+21
Hong Kong	86800000000	280	724	33600000000000	114.17	22.28		Tianjin	12480	1.18e+21
Hanzhou	1060000000000	220.5	889.2	264000000000000	120.16	30.28		Shan'xi	19850	1.88e+21
Lasa	84700000000	38.49	401.55	8120000000000	103.84	36.07		Shanxi	19620	1.86e+21
Nanjing	20400000000	236.3	818.78	5890000000000	118.8	32.07		Tibet	820	7.77e+19
Nanning	7550000000000	75.34	724.43	785000000000000	108.37	22.83		Ningxia	3550	3.36e+20
Shanghai	468000000000	784.6	2426	151000000000000	121.48	31.24		Liaoning	29440	2.79e+21
Shenzhen	1690000000000	421	1077.89	660000000000000	114.07	22.55		Jilin	15090	1.43e+21
Tianjin	549000000000	261.6	1517	94700000000000	117.21	39.09		Jiangsu	51910	4.92e+21
Wuhan	651000000000	182.19	1033.8	115000000000000	114.31	30.6		Zhejiang	35730	3.38e+21
Wulumuqi	2750000000000	32.91	353	256000000000000	87.44	43.94		Anhui	29900	2.83e+21
Xi'an	535000000000	74	862.75	45900000000000	108.95	34.35		Fujian	23520	2.23e+21
Xiamen	238000000000	89.5	381	55800000000000	118.1	24.49		Jiangxi	22810	2.16e+21
								Shandong	53850	5.1e+21
								Hubei	32380	3.07e+21
								Hunan	33200	3.14e+21
								Guangdong	72920	6.91e+21
								Hainan	4860	4.6e+20
								Sichuan	37690	3.57e+21
								Guizhou	14040	1.33e+21
								Yunnan	19670	1.86e+21
								Gansu	10800	1.02e+21
								Qinghai	2900	2.75e+20
								Heilongjiang	22240	2.11e+21
								Chongqing	17830	1.69e+21
								Inner Mongolia	14910	1.41e+21
								Shanghai	21730	2.06e+21
								Macao	570	5.4e+19
								Sinkiang	10590	1e+21
								Hong Kong	7240	6.86e+20
								Guangxi	21870	2.07e+21
								Taiwan	23160	2.1921e+21
