# Supplementary material for: Metagenomics of urban sewage identifies an extensively shared antibiotic resistome in China
Source: Microbiome. 2017 Jul 19;5:84. doi: 10.1186/s40168-017-0298-y (PMC5517792; doi:10.1186/s40168-017-0298-y)
Supplement: Supplementary file 14 — Dataset 4. Characteristics of network analysis of bacterial taxa and ARGs in summer and winter. (XLSX 35 kb) [file 40168_2017_298_MOESM14_ESM.xlsx]

## Sheet: Sheet1
Characteristics of network analysis of bacterial taxa in summer									Characteristics of network analysis of bacterial taxa in winter									Characteristics of network analysis of antibiotic resistome in summer									Characteristics of network analysis of antibiotic resistome in winter
Genus	Phylum	Indegree	Betweeness centrality	Clustering	Modularity_class	Component number			Genus	Phylum	Indegree	Betweeness centrality	Clustering	Modularity_class	Component number			ARGs subtype	ARGs type	Indegree	Betweeness centrality	Clustering	Modularity_class	Component number			ARGs subtype	ARGs type	Indegree	Betweeness centrality	Clustering	Modularity_class	Component number
Rubrobacter	Actinobacteria	1	0	0.5	0	0			Kineococcus	Actinobacteria	1	0	0.5	0	0			acridine efflux pump	Acridine	0	0	0.361905	0	0			aadA	Aminoglycoside	0	0	0.5	0	0
Actinomadura	Actinobacteria	2	0	0.5	0	0			Actinocorallia	Actinobacteria	2	0	0.5	0	0			bacA	Bacitracin	1	0	0	0	0			aminoglycoside acetyltransferase	Aminoglycoside	1	0	0.5	0	0
SC103	Others	0	0	0.5	0	0			Anaerobiospirillum	Proteobacteria	0	0	0.5	0	0			mdfA	Multidrug	3	6.86667	0.4	0	0			streptomycin 3 adenylyltansferase	Aminoglycoside	2	0	0.5	0	0
Fulvivirga	Bacteroidetes	2	0	0.5	1	1			Glaciecola	Proteobacteria	3	52.0833	0.212121	1	1			mdtE	Multidrug	2	2.58333	0.380952	0	0			aminoglycoside adenyltransferase aadE	Aminoglycoside	0	0	0	1	1
Geodermatophilus	Actinobacteria	3	0	0.5	1	1			Catellatospora	Actinobacteria	11	21.5833	0.212121	1	1			mdtF	Multidrug	4	5.95	0.363971	0	0			Tet32	Tetracycline	1	2	0.166667	1	1
Anaeroplasma	Others	0	0	0.5	1	1			Yonghaparkia	Actinobacteria	3	0	0.25	2	2			mdtG	Multidrug	5	3.86667	0.333333	0	0			aminoglycoside resistance protein	Aminoglycoside	0	0	0.333333	2	2
Isosphaera	Planctomycetes	0	0	0.5	2	2			Promicromonospora	Actinobacteria	4	0	0.25	2	2			mdtH	Multidrug	5	1.7	0.411111	0	0			aph6id	Aminoglycoside	1	0	0.5	2	2
Kribbella	Actinobacteria	2	0	0.5	2	2			Planifilum	Firmicutes	1	0	0.5	3	3			mdtL	Multidrug	10	25.4	0.286842	0	0			streptomycin 6 phosphotransferase	Aminoglycoside	2	1	0.333333	2	2
Sinorhizobium	Proteobacteria	0	0	0	3	3			Saccharopolyspora	Actinobacteria	2	0	0.5	3	3			mdtN	Multidrug	6	0.666667	0.477273	0	0			streptomycin resistance protein	Aminoglycoside	2	0	0.5	2	2
Saccharopolyspora	Actinobacteria	1	0	0	3	3			Enterobacter	Proteobacteria	0	0	0.5	3	3			mdtO	Multidrug	7	1.25	0.442308	0	0			streptomycin 3 phosphotransferase	Aminoglycoside	0	0	0	3	3
AF12	Bacteroidetes	0	0	0.5	4	4			Chitinimonas	Proteobacteria	0	0	0	4	4			mdtP	Multidrug	10	4	0.390476	0	0			CMY-22	Beta-lactam	2	0	0	3	3
Salinibacterium	Actinobacteria	1	0	0.5	4	4			Salinibacterium	Actinobacteria	1	0	0	4	4			multidrug efflux protein	Multidrug	11	4.16667	0.362637	0	0			SHV-12	Beta-lactam	2	8	0	3	3
Pontibacillus	Firmicutes	0	0	0.5	5	5			Isosphaera	Planctomycetes	0	0	0.5	5	5			tolC	Multidrug	14	2.83333	0.371324	0	0			SubE	Bacitracin	0	0	0.5	4	4
Yaniella	Actinobacteria	2	0	0.5	5	5			Thermobifida	Actinobacteria	2	0	0.5	5	5			dimethyladenosine transferase	Others	14	0	0.390476	0	0			ykkC	Multidrug	1	0	0.5	4	4
Planifilum	Firmicutes	0	0	0.5	6	6			Spirulina	Cyanobacteria	0	0	0	6	6			UDP glucuronic acid decarboxylase	Others	17	4.66667	0.323529	0	0			ykkD	Multidrug	2	0	0.5	4	4
Cytophaga-1	Bacteroidetes	1	0	0.5	6	6			Brumimicrobium	Bacteroidetes	1	0	0	6	6			arnA	Polymyxin	10	0	0.477778	0	0			qnrB5	Quinolone	3	0	0.5	4	4
Oceanicaulis	Proteobacteria	2	0	0.45	7	7			Alloiococcus	Firmicutes	1	0	0.5	7	7			acrA	Acridine	0	0	0.4	1	0			vanA	Vancomycin	4	0	0.5	4	4
JTB248	Bacteroidetes	4	2	0.45	7	7			Flexibacter	Bacteroidetes	2	0	0.5	7	7			acrB	Acridine	1	2.11667	0.361111	1	0			CfxA2	Beta-lactam	0	0	0.333333	5	5
Thalassomonas	Proteobacteria	1	0	0.45	7	7			Loktanella	Proteobacteria	0	0	0.5	7	7			bicyclomycin multidrug efflux system	Multidrug	2	10.95	0.263736	1	0			CfxA3	Beta-lactam	1	0	0.5	5	5
Persicirhabdus	Verrucomicrobia	0	0	0.45	7	7			Thalassomonas	Proteobacteria	4	40	0.418182	8	8			multidrug transporter	Multidrug	4	0.2	0.4	1	0			ermF	MLS	1	1	0.166667	5	5
Enterobacter	Proteobacteria	1	0	0.5	8	8			JTB248	Bacteroidetes	11	0	0.418182	8	8			mdtK	Multidrug	6	2.78333	0.410256	0	0			tetQ	Tetracycline	3	0	0.333333	5	5
Chroococcidiopsis	Cyanobacteria	2	0	0.5	8	8			Alteromonas	Proteobacteria	13	46.5612	0.3125	9	8			aminoglycoside 6 N acetyltransferase	Aminoglycoside	0	0	0	2	1			CMY-2	Beta-lactam	0	0	0	3	3
Photobacterium	Proteobacteria	0	0	0.5	8	8			Maribacter	Bacteroidetes	17	0	0.3125	9	8			streptomycin 3 adenylyltansferase	Aminoglycoside	1	0	0	2	1			VIM-6	Beta-lactam	1	3	0	3	3
Chromohalobacter	Proteobacteria	3	0	0.5	9	9			Mannheimia	Proteobacteria	9	26.7419	0.3125	9	8			aminoglycoside resistance protein	Aminoglycoside	0	0	0	3	2			CMY-39	Beta-lactam	0	0	0	3	3
Spirulina	Cyanobacteria	4	0	0.5	9	9			Oleispira	Proteobacteria	3	9.77273	0.3125	9	8			aph6id	Aminoglycoside	1	0	0	3	2			SHV-8	Beta-lactam	1	0	0	3	3
Lautropia	Proteobacteria	2	0	0.5	9	9			Salinivibrio	Proteobacteria	2	9.77273	0.3125	9	8			streptomycin 6 phosphotransferase	Aminoglycoside	1	1	0	3	2			KLUY-3	Beta-lactam	0	0	0.4	6	3
Lutibacterium	Proteobacteria	1	0	0.5	9	9			Cyanobacterium	Cyanobacteria	0	0	0	10	9			bifunctional aminoglycoside enzyme aacA	Aminoglycoside	0	0	0.166667	4	3			ROB-1	Beta-lactam	1	3	0.285714	6	3
Procabacter	Proteobacteria	0	0	0.5	9	9			Calothrix	Cyanobacteria	1	0	0	10	9			ermB	MLS	1	0	0.5	4	3			VIM-15	Beta-lactam	2	1	0.4	6	3
Agarivorans	Proteobacteria	3	0	0.5	10	10			Natronincola	Firmicutes	0	0	0.333333	11	10			lincosamide streptogramin erythromycin ribosome methylase	MLS	2	0	0.5	4	3			VIM-18	Beta-lactam	2	0	0.5	6	3
Denitrovibrio	Others	4	0	0.5	10	10			24838	Firmicutes	2	1	0.333333	11	10			tetO	Tetracycline	2	1	0.166667	4	3			VIM-3	Beta-lactam	4	4	0.285714	6	3
Cohaesibacter	Proteobacteria	2	0	0.5	10	10			WCHB1-84		0	0	0	12	11			streptomycin resistance protein	Aminoglycoside	1	0	0	3	2			VIM-4	Beta-lactam	5	0	0.4	6	3
Mannheimia	Proteobacteria	1	0	0.5	10	10			Propionispira	Firmicutes	1	0	0	12	11			CfxA2	Beta-lactam	0	0	0.5	5	4			OKP-B	Beta-lactam	0	0	0	7	6
Suttonella	Proteobacteria	0	0	0.5	10	10			Marinobacterium	Proteobacteria	3	3.04848	0.3	9	8			CfxA3	Beta-lactam	1	0	0.5	5	4			catA2	Chloramphenicol	1	1	0	7	6
Aquaspirillum	Proteobacteria	0	0	0	11	11			Agarivorans	Proteobacteria	6	34.284	0.3	9	8			tetQ	Tetracycline	2	0	0.5	5	4			PenA	Beta-lactam	0	0	0	8	7
Caldicellulosiruptor	Firmicutes	1	0	0	11	11			Suttonella	Proteobacteria	0	0	0.3	9	8			GES-4	Beta-lactam	0	0	0	6	5			vanXYG	Vancomycin	1	0	0	8	7
Salinivibrio	Proteobacteria	0	0	0.172727	7	12			Gluconobacter	Proteobacteria	0	0	0	13	12			GES-5	Beta-lactam	1	0	0	6	5			VIM-10	Beta-lactam	1	2	0.4	6	3
Desulfotignum	Proteobacteria	6	27.5	0.172727	7	12			Aquaspirillum	Proteobacteria	1	0	0	13	12			MecR1	Beta-lactam	0	0	0	8	6			qnrB6	Quinolone	4	0	0.4	6	3
Loktanella	Proteobacteria	0	0	0.5	12	13			Haliangium	Proteobacteria	1	0.5	0.333333	14	1			SHV-109	Beta-lactam	1	3	0	8	6			vanSG	Vancomycin	5	0	0.4	6	3
Haliangium	Proteobacteria	1	0	0.5	12	13			CandidatusEndobugula	Proteobacteria	2	0.5	0.333333	14	1			ORF	Others	2	0	0	8	6			VIM-11	Beta-lactam	1	9	0.166667	12	3
Roseibium	Proteobacteria	1	0.25	0.333333	7	12			Cohaesibacter	Proteobacteria	9	5	0.481818	8	8			OXY-1	Beta-lactam	0	0	0	8	6			SHV-2	Beta-lactam	0	0	0.5	9	8
Marinomonas	Proteobacteria	2	0.25	0.333333	7	12			Chromohalobacter	Proteobacteria	10	5	0.481818	8	8			SHV-101	Beta-lactam	0	0	0.5	7	7			SHV-71	Beta-lactam	1	0	0.5	9	8
Alteromonas	Proteobacteria	5	8.16667	0.214286	7	12			Lautropia	Proteobacteria	7	0.884524	0.481818	8	8			SHV-3	Beta-lactam	1	0	0.5	7	7			qnrB12	Quinolone	2	0	0.5	9	8
Propionigenium	Others	6	8.16667	0.214286	7	12			Oceanimonas	Proteobacteria	6	0.884524	0.481818	8	8			lincosamide streptogramin	MLS	2	0	0.5	7	7			SHV-29	Beta-lactam	0	0	0.45	12	3
Nitrospina	Proteobacteria	3	15	0.178571	7	7			Roseibium	Proteobacteria	5	0.884524	0.481818	8	8			SHV-62	Beta-lactam	1	4	0	8	6			SHV-34	Beta-lactam	1	0	0.45	12	3
Polaribacter	Bacteroidetes	6	0	0.166667	7	12			Kosmotoga	Others	3	0	0.481818	8	8			SHV-14	Beta-lactam	0	0	0.5	9	8			mepA	Multidrug	2	0	0.45	12	3
Ruminococcus-1	Firmicutes	2	11.6205	0.3125	13	22			SC103	Others	2	0	0.481818	8	8			ceoA	Multidrug	1	0	0.5	9	8			qacB	Multidrug	3	0	0.5	12	3
Blautia	Firmicutes	13	4.26026	0.384615	13	22			MSBL3	Verrucomicrobia	1	0	0.481818	8	8			tet41	Tetracycline	2	0	0.5	9	8			vanHA	Vancomycin	4	1	0.45	12	3
Dorea	Firmicutes	10	12.2936	0.3125	13	22			Persicirhabdus	Verrucomicrobia	0	0	0.481818	8	8			SHV-24	Beta-lactam	0	0	0	10	9			vanYG	Vancomycin	6	0	0.233333	12	3
Parabacteroides	Bacteroidetes	2	10.2436	0.25	13	15			Francisella	Proteobacteria	10	26.1974	0.39011	9	8			tetracenomycin C efflux protein	Others	1	0	0	10	9			SHV-5	Beta-lactam	0	0	0	10	9
Bacteroides	Bacteroidetes	8	0	0.160714	13	15			Caldithrix	Others	13	1.25	0.39011	9	8			pentapeptide repeat family protein	Others	1	0	0	8	6			qnrB2	Quinolone	2	0	0	10	9
Lachnospira	Firmicutes	8	12.6269	0.338095	13	22			Vibrio-1	Proteobacteria	0	0	0.39011	9	8			transporte monovalent cationproton antiporte2 CPA2 family	Others	1	0	0	8	6			VEB-1	Beta-lactam	0	0	0.5	11	10
nsmpVI18	Proteobacteria	2	3.5	0.357143	7	12			Rubricoccus	Bacteroidetes	6	31.1833	0.204545	1	1			VEB-1	Beta-lactam	0	0	0.166667	11	10			VEB-2	Beta-lactam	1	0	0.5	11	10
Marinicella	Proteobacteria	3	3.5	0.357143	7	12			Halorhodospira	Proteobacteria	2	7	0.345455	1	1			VEB-3	Beta-lactam	2	5	0.05	11	10			VEB-3	Beta-lactam	2	7	0.166667	11	10
Capnocytophaga	Bacteroidetes	7	0	0.357143	7	12			Saccharothrix	Actinobacteria	10	0	0.422222	1	1			VEB-6	Beta-lactam	2	0	0.5	11	10			VEB-6	Beta-lactam	4	2	0.25	11	10
Neptunomonas	Proteobacteria	4	7	0.238095	7	12			Desulfotignum	Proteobacteria	16	117.151	0.209486	9	8			VEB-7	Beta-lactam	1	0	0	11	10			VEB-4	Beta-lactam	1	0	0	11	10
Tenacibaculum	Bacteroidetes	2	0	0.5	7	12			Filifactor	Firmicutes	2	1	0.166667	14	1			VEB-2	Beta-lactam	0	0	0	11	10			VEB-5	Beta-lactam	1	3	0.166667	11	10
Thalassospira	Proteobacteria	0	0	0.285714	7	12			Tannerella	Bacteroidetes	4	0	0.166667	14	1			VEB-4	Beta-lactam	1	0	0	11	10			VEB-7	Beta-lactam	2	0	0.5	11	10
Oceanospirillum	Proteobacteria	3	17.25	0.2	7	12			Nitrospina	Proteobacteria	5	9.77628	0.39011	9	8			VEB-5	Beta-lactam	1	0	0	11	10			tet36	Tetracycline	1	0	0	11	10
Coprococcus	Firmicutes	12	8.92692	0.333333	13	22			CandidatusMethylomirabilis	Others	2	29.25	0.214286	1	1			VIM-1	Beta-lactam	0	0	0	12	11			VIM-9	Beta-lactam	2	4	0.25	6	3
Geovibrio	Others	0	0	0	12	13			Actinomadura	Actinobacteria	8	0	0.214286	1	1			VIM-16	Beta-lactam	2	0	0	12	11			VIM-5	Beta-lactam	1	2	0.333333	12	3
Pseudonocardia	Actinobacteria	2	0	0	12	13			Owenweeksia	Bacteroidetes	12	54.525	0.232026	1	1			VIM-11	Beta-lactam	0	0	0	12	11			VgaB	MLS	2	2	0.333333	12	3
Megamonas	Firmicutes	6	13.2936	0.365385	13	22			Balneola	Bacteroidetes	16	27.775	0.232026	1	1			mphA	MLS	0	0	0	13	12			qnrB8	Quinolone	1	0	0	7	6
Anaerostipes	Firmicutes	13	40.2692	0.32967	13	22			Ruminococcus	Firmicutes	3	2.63452	0.410256	15	13			mphC	MLS	1	0	0	13	12			cmlE3	Chloramphenicol	0	0	0.5	13	11
Ruminococcus	Firmicutes	3	27.9974	0.333333	13	22			Dorea	Firmicutes	8	4.25952	0.410256	15	13			ermF	MLS	0	0	0	14	13			tet33	Tetracycline	1	0	0.5	13	11
Caldithrix	Others	6	4.41667	0.285714	7	12			Blautia	Firmicutes	13	0	0.410256	15	13			rRNA methyltransferase	Others	1	0	0	14	13			tetG	Tetracycline	2	0	0.5	13	11
Roseburia	Firmicutes	2	3.16026	0.354545	13	22			Coprococcus	Firmicutes	10	5.25952	0.410256	15	13			tet36	Tetracycline	1	0	0	14	13			mphA	MLS	0	0	0	14	12
Dialister	Firmicutes	9	0.260256	0.439394	13	22			Dialister	Firmicutes	9	2.59286	0.439394	15	13			ABC type efflux carrier	MLS	0	0	0	15	14			mphC	MLS	1	0	0	14	12
Phascolarctobacterium	Firmicutes	4	13.9603	0.371212	13	22			Leucothrix	Proteobacteria	5	0.533333	0.410714	9	8			multidrug resistance protein	Multidrug	1	0	0	15	14			ermB	MLS	0	0	0.5	1	1
Tannerella	Bacteroidetes	4	0	0.5	7	12			Methylophaga	Proteobacteria	2	27.075	0.209559	1	1			lincosamide streptogramin A resistance protein	MLS	0	0	0	16	15			erythromycin ribosome methylase	MLS	1	0	0.5	1	1
Planctomyces	Planctomycetes	1	1	0.25	14	16			Salegentibacter	Bacteroidetes	5	36.9	0.155556	1	1			qnrB8	Quinolone	1	0	0	16	15			tetO	Tetracycline	3	2	0.166667	1	1
Caldilinea	Chloroflexi	5	0	0.1	14	16			nsmpVI18	Proteobacteria	2	12.2	0.333333	9	8			macrolide efflux protein	MLS	0	0	0	17	16			rRNA methyltransferase	Others	1	0	0	5	5
Hydrocarboniphaga	Proteobacteria	1	3	0.0833333	12	13			Neptunomonas	Proteobacteria	6	10.3096	0.373626	9	8			mefA	MLS	1	0	0	17	16			ermX	MLS	0	0	0	15	13
Shimazuella	Firmicutes	1	0	0.5	12	13			Capnocytophaga	Bacteroidetes	5	0	0.4	9	8			majofacilitatotransporter	Multidrug	1	0	0	1	0			erythromycin resistance protein	MLS	1	0	0	15	13
CandidatusEndobugula	Proteobacteria	0	0	0	15	14			Ruminococcus.1	Firmicutes	3	19.4583	0.313187	15	13			proton antiport protein	Others	2	0	0.5	1	0			ABC type efflux carrier	MLS	0	0	0	16	14
CandidatusMethylomirabilis	Others	1	0	0	15	14			Lachnospira	Firmicutes	10	29.875	0.25	15	13			major facilitator transporter	Multidrug	0	0	0	0	0			streptogramin A acetyltransferase	MLS	1	0	0	16	14
Oscillospira	Firmicutes	3	0.260256	0.482143	13	22			Roseburia	Firmicutes	2	7	0.3	15	13			mdtM	Multidrug	2	0	0.5	0	0			macrolide efflux protein	MLS	0	0	0	17	15
Prevotella-1	Bacteroidetes	0	0	0	13	15			Anaerostipes	Firmicutes	5	0	0.4	15	13			Tet32	Tetracycline	0	0	0.5	4	3			mefA	MLS	1	0	0	17	15
Prevotella	Bacteroidetes	3	2	0.0833333	13	15			Salinimicrobium	Bacteroidetes	6	14.625	0.363636	1	1			tetW	Tetracycline	2	0	0.5	4	3			bicyclomycin multidrug efflux system	Multidrug	0	0	0.180556	18	16
Veillonella	Firmicutes	0	0	0.282051	13	22			Streptococcus	Firmicutes	3	56.6429	0.242647	15	13												mdfA	Multidrug	1	0	0.333333	18	16
Gemmata	Planctomycetes	0	0	0	14	16			Gramella	Bacteroidetes	14	25.6083	0.257353	1	1												mdtF	Multidrug	2	5	0.2	18	16
Nitrospira	Others	1	0	0	14	16			Oceanospirillum	Proteobacteria	4	65.5464	0.2875	9	8												mdtG	Multidrug	3	3.5	0.25	18	16
Pirellula	Planctomycetes	3	2	0.0833333	14	16			Marinimicrobium	Proteobacteria	2	7.125	0.333333	1	1												mdtL	Multidrug	4	4	0.2	18	16
Catenibacterium	Firmicutes	5	0	0.5	13	22			Ulvibacter	Bacteroidetes	5	5.875	0.326923	1	1												mdtO	Multidrug	3	0	0.333333	18	16
Lactococcus	Firmicutes	1	0	0.5	16	17			47209	Others	4	24.375	0.339744	1	1												mdtP	Multidrug	1	0	0.5	18	16
Aerococcus	Firmicutes	2	0	0.5	16	17			Eubacterium	Firmicutes	3	0.142857	0.482143	15	13												tolC	Multidrug	3	1.5	0.3	18	16
Rhodovibrio	Proteobacteria	0	0	0	17	18			Nitrincola	Proteobacteria	0	0	0.325758	1	1												dimethyladenosine transferase	Others	4	0	0.333333	18	16
Pseudoclavibacter	Actinobacteria	1	0	0	17	18			Leptolyngbya	Cyanobacteria	2	0	0.5	1	1												UDP glucuronic acid decarboxylase	Others	4	0	0.333333	18	16
Owenweeksia	Bacteroidetes	4	0	0.166667	12	13			Hyphomicrobium	Proteobacteria	1	5	0.180556	21	13												mdtE	Multidrug	0	0	0.333333	18	16
cc	Firmicutes	1	0	0.5	7	7			Pirellula	Planctomycetes	3	3	0.4	21	13												mdtN	Multidrug	3	0	0.166667	18	16
Methylomicrobium	Proteobacteria	0	0	0	18	19			Megasphaera	Firmicutes	3	21	0.1	15	13												mdtH	Multidrug	0	0	0	18	16
Cohnella	Firmicutes	1	0	0	18	19			Megamonas	Firmicutes	7	13.6667	0.363636	15	13												smeB	Multidrug	0	0	0	19	17
CandidatusMethylacidiphilum	Verrucomicrobia	1	1	0	19	20			Vagococcus	Firmicutes	0	0	0	23	13												smeC	Multidrug	1	0	0	19	17
Oceanobacillus	Firmicutes	1	0	0	19	20			Trichococcus	Firmicutes	2	12	0.0833333	23	13												transporter monovalent cationproton antiporter 2 CPA2 family	Others	0	0	0	10	9
DCE29	Others	1	0	0	17	18			Sulfurimonas	Proteobacteria	1	2	0.166667	16	14												tetW	Tetracycline	2	0	0.5	1	1
Hyphomicrobium	Proteobacteria	0	0	0	14	16			Sulfuricurvum	Proteobacteria	1	0	0.5	16	14												tet41	Tetracycline	0	0	0	20	18
T78	Chloroflexi	0	0	0	13	21			Sutterella	Proteobacteria	0	0	0.463636	15	13												dfrA25	Trimethoprim	1	0	0	20	18
Longilinea	Chloroflexi	1	0	0	13	21			Virgisporangium	Actinobacteria	2	8	0.25	1	1												tetA	Tetracycline	0	0	0	21	19
Trichococcus	Firmicutes	0	0	0.166667	16	17			JG37-AG-70		1	3.25	0.3	1	1												tetC	Tetracycline	1	0	0	21	19
Dokdonella	Proteobacteria	0	0	0.333333	14	16			Marinicella	Proteobacteria	4	1.53333	0.410714	9	8
Butyricimonas	Bacteroidetes	2	0	0.5	13	15			Parabacteroides	Bacteroidetes	0	0	0.166667	21	13
SHD-231	Chloroflexi	2	8	0	13	21			Bacteroides	Bacteroidetes	4	0	0.0833333	21	13
Streptococcus	Firmicutes	0	0	0	13	22			Sinorhizobium	Proteobacteria	0	0	0.160714	1	1
Megasphaera	Firmicutes	2	0	0	13	22			Geosporobacter	Firmicutes	3	33.3667	0.236111	1	1
Odoribacter	Bacteroidetes	5	31.7564	0.261905	13	15			Mitsuokella	Firmicutes	4	15.4679	0.393939	15	13
Faecalibacterium	Firmicutes	1	15.0705	0.2	13	15			Tetrasphaera	Actinobacteria	1	60.5	0.15	21	13
Blastomonas	Proteobacteria	0	0	0	14	16			Phycicoccus	Actinobacteria	5	5	0.0666667	21	13
Eubacterium	Firmicutes	1	0	0.5	13	22			Limnobacter	Proteobacteria	1	3.33333	0.267857	18	1
Vitreoscilla	Proteobacteria	0	0	0	20	28			Rubrobacter	Actinobacteria	10	0	0.188889	18	1
Enhydrobacter	Proteobacteria	1	0	0	20	28			Pontibacter	Bacteroidetes	8	91.8333	0.134615	18	1
Acidaminococcus	Firmicutes	2	0	0.5	13	22			Euzebya	Actinobacteria	5	0	0.35	18	1
CandidatusMicrothrix	Actinobacteria	2	0	0.5	14	16			A17	Planctomycetes	4	10.5	0.3	21	13
Granulicatella	Firmicutes	0	0	0	21	23			Prevotella.1	Bacteroidetes	0	0	0.5	21	13
Armatimonas	Others	1	0	0	21	23			Prevotella	Bacteroidetes	1	0.5	0.333333	21	13
Sutterella	Proteobacteria	0	0	0.355556	13	22			Planctomyces	Planctomycetes	4	17.5	0.261905	21	13
Mycobacterium	Actinobacteria	2	0	0	14	16			Chitinophaga	Bacteroidetes	3	0	0.5	1	1
Rhodoplanes	Proteobacteria	0	0	0	14	16			KSA1	Bacteroidetes	7	70.5333	0.244444	1	1
Dok59	Proteobacteria	2	0	0	14	16			Rhodoplanes	Proteobacteria	0	0	0.190476	21	13
Microbacterium	Actinobacteria	0	0	0	22	24			Caldilinea	Chloroflexi	6	69.5	0.160714	21	13
Leucobacter	Actinobacteria	1	1	0	22	24			Symbiobacterium	Firmicutes	1	5.5	0.1	18	1
Thiobacillus	Proteobacteria	0	0	0	23	25			Rhodobaca	Proteobacteria	0	0	0	9	8
Bdellovibrio	Proteobacteria	1	0	0	23	25			Ornithobacterium	Bacteroidetes	4	0	0.25	9	8
Muricauda	Bacteroidetes	3	0	0.5	7	12			Devosia	Proteobacteria	2	21.5	0.2	21	13
Oceanimonas	Proteobacteria	2	0	0.5	7	12			N09	Actinobacteria	2	17	0.25	23	13
Vibrio-1	Proteobacteria	0	0	0	7	12			Actinomyces	Actinobacteria	9	0	0.125	23	13
Waddlia	Others	1	1	0	12	13			Leucobacter	Actinobacteria	4	3	0.15	23	13
Actinomyces	Actinobacteria	1	0	0	16	17			Streptomyces	Actinobacteria	5	3.5	0.238095	18	1
Cloacibacterium	Bacteroidetes	0	0	0	24	26			Muricauda	Bacteroidetes	3	0.2	0.25	1	1
Chryseobacterium	Bacteroidetes	1	0	0	24	26			Desulfobulbus	Proteobacteria	0	0	0	17	15
Sterolibacterium	Proteobacteria	0	0	0	14	16			Acetobacterium	Firmicutes	1	0	0	17	15
Paraprevotella	Bacteroidetes	0	0	0	13	15			Dethiobacter	Firmicutes	1	0	0.5	1	1
Butyrivibrio	Firmicutes	4	0	0.5	13	22			Pelagicoccus	Verrucomicrobia	0	0	0.15	1	1
Alkalibacter	Firmicutes	0	0	0	25	27			Marinomonas	Proteobacteria	2	0	0.5	9	8
Winogradskyella	Bacteroidetes	1	0	0	25	27			Friedmanniella	Actinobacteria	3	2	0.0833333	14	1
Haliscomenobacter	Bacteroidetes	1	1	0	20	28			GOUTA19	Others	1	1	0	14	1
Crocinitomix	Bacteroidetes	1	0	0	20	28			DCE29	Others	1	0	0	14	1
Spirosoma	Bacteroidetes	1	0	0	25	27			Alcanivorax	Proteobacteria	1	0	0.5	1	1
Ralstonia	Proteobacteria	0	0	0	26	29			Butyrivibrio	Firmicutes	6	0	0.5	15	13
Brachymonas	Proteobacteria	1	0	0	26	29			Phascolarctobacterium	Firmicutes	1	4	0.2	15	13
Gordonia	Actinobacteria	1	0	0	22	24			Oscillospira	Firmicutes	1	0	0.5	15	13
Phaeobacter	Proteobacteria	0	0	0	12	13			Adhaeribacter	Bacteroidetes	7	1	0.178571	18	1
Cyanobacterium	Cyanobacteria	0	0	0	27	30			Fulvivirga	Bacteroidetes	3	0	0.5	1	1
Hymenobacter	Bacteroidetes	1	0	0	27	30			Dok59	Proteobacteria	2	2	0.166667	21	13
Saccharibacillus	Firmicutes	0	0	0	28	31			Geodermatophilus	Actinobacteria	0	0	0	14	1
Pontibacter	Bacteroidetes	1	0	0	28	31			Segetibacter	Bacteroidetes	1	6	0	18	1
Turicibacter	Firmicutes	0	0	0	13	21			Actinoplanes	Actinobacteria	3	0	0	18	1
CandidatusAccumulibacter	Proteobacteria	0	0	0	14	16			Gallicola	Firmicutes	1	10.5	0.2	23	13
Brumimicrobium	Bacteroidetes	4	5	0.3	7	7			Facklamia	Firmicutes	5	8.5	0.133333	23	13
Arenibacter	Bacteroidetes	1	0	0	7	7			Cohnella	Firmicutes	1	0	0.45	18	1
K82	Proteobacteria	0	0	0	29	32			Marinobacter	Proteobacteria	0	0	0	18	1
Dechloromonas	Proteobacteria	1	0	0	29	32			Gillisia	Bacteroidetes	1	0	0	18	1
Fusobacterium	Others	0	0	0	13	22			Microcystis	Cyanobacteria	0	0	0	19	16
Actinomycetospora	Actinobacteria	2	0	0.5	4	4			Cylindrospermopsis	Cyanobacteria	1	0	0	19	16
Mucispirillum	Others	1	0	0.5	1	1			Anaerovibrio	Firmicutes	0	0	0	20	17
CandidatusAmoebophilus	Bacteroidetes	1	0	0.5	2	2			YRC22	Bacteroidetes	1	0	0	20	17
Streptosporangium	Actinobacteria	1	0	0	18	19			Veillonella	Firmicutes	1	24	0.1	15	13
BSV43	Firmicutes	1	0	0.5	5	5			Arenibacter	Bacteroidetes	2	0	0.5	1	1
Yonghaparkia	Actinobacteria	2	0	0.5	6	6			BSV43	Firmicutes	2	16	0.333333	18	1
WCHB1-84	Firmicutes	0	0	0	30	33			Pedobacter	Bacteroidetes	0	0	0	23	13
24838	Firmicutes	1	0	0	30	33			Paludibacter	Bacteroidetes	5	16	0.047619	23	13
Natronincola	Firmicutes	0	0	0	31	34			Verrucomicrobium	Verrucomicrobia	0	0	0	21	13
Coprothermobacter	Firmicutes	1	0	0	31	34			CandidatusProtochlamydia	Others	1	0	0	21	13
Polaromonas	Proteobacteria	0	0	0	32	35			Nonomuraea	Actinobacteria	1	0	0	1	1
Dethiobacter	Firmicutes	1	0	0	32	35			Faecalibacterium	Firmicutes	0	0	0	21	13
47209	Others	1	0	0	17	18			Odoribacter	Bacteroidetes	2	1	0.166667	21	13
Photorhabdus	Proteobacteria	0	0	0	33	36			Anaeroplasma	Others	0	0	0.166667	2	2
Glaciecola	Proteobacteria	1	0	0	33	36			rc4-4		1	0	0	2	2
DA101	Verrucomicrobia	0	0	0	34	37			Sulfurospirillum	Proteobacteria	0	0	0	23	13
Z-35	Proteobacteria	1	0	0	34	37			Arcobacter	Proteobacteria	1	0	0	23	13
W5	Others	0	0	0	19	20			Steroidobacter	Proteobacteria	0	0	0.333333	18	1
Allochromatium	Proteobacteria	1	0	0	14	16			Butyricimonas	Bacteroidetes	2	0	0.5	21	13
p-75-a5	Firmicutes	0	0	0	35	38			Tenacibaculum	Bacteroidetes	1	0	0.5	1	1
Pseudanabaena	Cyanobacteria	1	0	0	35	38			Paraprevotella	Bacteroidetes	3	9	0.1	21	13
Mitsuokella	Firmicutes	1	0	0.5	13	22			Catenibacterium	Firmicutes	8	1	0.375	15	13
Tolumonas	Proteobacteria	0	0	0	13	15			Hymenobacter	Bacteroidetes	1	3	0	18	1
Leptospira	Others	0	0	0	36	39			Paracoccus	Proteobacteria	0	0	0.166667	21	13
Nannocystis	Proteobacteria	1	0	0	36	39			Propionicimonas	Actinobacteria	2	35	0.133333	21	13
Sporotomaculum	Firmicutes	0	0	0	37	40			Dokdonella	Proteobacteria	1	0.5	0	21	13
Marinilactibacillus	Firmicutes	1	1	0	37	40			Nitrospira	Others	3	0	0.166667	21	13
Polynucleobacter	Proteobacteria	0	0	0	38	41			Selenomonas	Firmicutes	0	0	0	22	18
C39	Proteobacteria	1	0	0	38	41			CF231	Bacteroidetes	1	0	0	22	18
Couchioplanes	Actinobacteria	1	0	0	12	13			Leptospira	Others	0	0	0	23	13
Corynebacterium	Actinobacteria	1	0	0	22	24			Mycobacterium	Actinobacteria	2	0	0	23	13
Actinocorallia	Actinobacteria	1	0	0	37	40			Leuconostoc	Firmicutes	0	0	0	23	13
									Lactobacillus	Firmicutes	2	12	0	23	13
									K82	Proteobacteria	0	0	0	24	19
									C39	Proteobacteria	1	0	0	24	19
									Rhodocytophaga	Bacteroidetes	2	0	0	18	1
									Turicibacter	Firmicutes	0	0	0.166667	23	13
									Modestobacter	Actinobacteria	2	0	0	18	1
									Kaistobacter	Proteobacteria	0	0	0	18	1
									Lactococcus	Firmicutes	2	5	0	23	13
									Amaricoccus	Proteobacteria	0	0	0.166667	15	13
									Gordonia	Actinobacteria	4	0	0.166667	21	13
									u114	Others	0	0	0	23	13
									Proteiniclasticum	Firmicutes	1	0	0	23	13
									Collinsella	Actinobacteria	1	11	0	15	13
									Adlercreutzia	Actinobacteria	1	0	0	15	13
									T78	Chloroflexi	3	7.5	0.0833333	21	13
									Fusobacterium	Others	0	0	0.4	15	13
									Tolumonas	Proteobacteria	0	0	0	21	13
									Agrobacterium	Proteobacteria	0	0	0	15	13
									Leptotrichia	Others	0	0	0	23	13
									Microbacterium	Actinobacteria	2	3	0.166667	15	13
									PD-UASB-13		1	1	0	25	20
									Aminiphilus	Others	1	0	0	25	20
									Luteococcus	Actinobacteria	1	5	0	23	13
									Mesorhizobium	Proteobacteria	0	0	0	21	13
									Chelonobacter	Proteobacteria	1	0	0	9	8
									Erysipelothrix	Firmicutes	1	0	0	23	13
									Epulopiscium	Firmicutes	0	0	0	26	21
									Aerococcus	Firmicutes	1	0	0	26	21
									Dietzia	Actinobacteria	3	0	0.166667	21	13
									WCHB1.05		0	0	0	21	13
									Thiovirga	Proteobacteria	0	0	0.5	18	1
									Rubellimicrobium	Proteobacteria	1	11.5	0.2	18	1
									Mogibacterium	Firmicutes	0	0	0.333333	23	13
									Corynebacterium	Actinobacteria	2	0	0	23	13
									Fibrobacter	Others	2	0	0.5	16	14
									Treponema	Others	0	0	0	27	22
									Blvii28	Bacteroidetes	1	0	0	27	22
									Pelosinus	Firmicutes	2	2	0	23	13
									Eggerthella	Actinobacteria	2	0	0	15	13
									Rhodobacter	Proteobacteria	0	0	0	21	13
									Nocardioides	Actinobacteria	2	0	0	21	13
									Longilinea	Chloroflexi	2	0	0	21	13
									Vogesella	Proteobacteria	0	0	0	23	13
									Cloacibacterium	Bacteroidetes	1	0	0	23	13
									Anaerospora	Proteobacteria	0	0	0	21	13
									vadinCA02	Others	0	0	0	25	20
									Gemmata	Planctomycetes	1	0	0.5	21	13
									Vitreoscilla	Proteobacteria	0	0	0	16	14
									Pseudoxanthomonas	Proteobacteria	0	0	0	15	13
									Salimicrobium	Firmicutes	0	0	0	18	1
									Propionigenium	Others	5	16.3866	0.357143	9	8
									Desulfosarcina	Proteobacteria	4	14.281	0.357143	9	8
									cc	Firmicutes	4	0	0.25	9	8
									Helcococcus	Firmicutes	0	0	0.5	14	1
									Geobacter	Proteobacteria	1	0	0	21	13
									Photobacterium	Proteobacteria	1	22	0.0833333	1	1
									Asticcacaulis	Proteobacteria	0	0	0	14	1
									LCP.6		0	0	0.5	2	2
									DA101	Verrucomicrobia	0	0	0.5	2	2
									CandidatusBrocadia	Planctomycetes	1	0	0.5	5	5
									Photorhabdus	Proteobacteria	0	0	0	28	23
									Yaniella	Actinobacteria	1	0	0	28	23
									AF12	Bacteroidetes	2	0	0	1	1
									Polaribacter	Bacteroidetes	4	0	0.25	9	8
									Zhouia	Bacteroidetes	1	0	0	14	1
									Waddlia	Others	2	0	0.5	11	10
									Granulicatella	Firmicutes	1	0	0.5	11	10
									Pontibacillus	Firmicutes	1	0	0	1	1
									Helicobacter	Proteobacteria	0	0	0.5	14	1
									Procabacter	Proteobacteria	1	1	0	29	24
									Cardiobacterium	Proteobacteria	1	0	0	29	24
									Hydrocarboniphaga	Proteobacteria	0	0	0	30	25
									Haererehalobacter	Proteobacteria	1	0	0	30	25
									Meiothermus	Others	0	0	0	1	1
									Thermus	Others	0	0	0	29	24
									GW-34		0	0	0	23	13
									HTCC	Proteobacteria	0	0	0	31	26
									Aequorivita	Bacteroidetes	1	0	0	31	26
									Afifella	Proteobacteria	0	0	0	18	1
									Pseudidiomarina	Proteobacteria	0	0	0	1	1
									Nannocystis	Proteobacteria	0	0	0	21	13
									Hydrogenophaga	Proteobacteria	1	1	0	23	13
									Xylanimicrobium	Actinobacteria	0	0	0	18	1
									Kocuria	Actinobacteria	0	0	0	23	13
									Shewanella	Proteobacteria	0	0	0	23	13
									Zobellella	Proteobacteria	1	0	0	1	1
									Sulfuritalea	Proteobacteria	0	0	0	32	27
									Sterolibacterium	Proteobacteria	1	0	0	32	27
									Ammoniphilus	Firmicutes	1	0	0	18	1
									Lachnobacterium	Firmicutes	1	0	0	15	13
									Uliginosibacterium	Proteobacteria	0	0	0	23	13
									Enterococcus	Firmicutes	1	0	0	23	13
									GW-34	Firmicutes	0	0	0	33	28
									JG37-AG-70	Others	0	0	0	34	29
									LCP-6	Others	0	0	0	35	30
									PD-UASB-13	Others	0	0	0	36	31
									rc4-4	Firmicutes	0	0	0	37	32
									WCHB1-05	Chloroflexi	0	0	0	38	33
									WCHB1-84	Firmicutes	0	0	0	39	34
