# Supplementary material for: Metagenomics of urban sewage identifies an extensively shared antibiotic resistome in China
Source: Microbiome. 2017 Jul 19;5:84. doi: 10.1186/s40168-017-0298-y (PMC5517792; doi:10.1186/s40168-017-0298-y)
Supplement: Supplementary file 15 — Table S3. ARGs host information derived from co-occurrence pattern between the specific ARGs and bacterial taxa. (XLSX 12 kb) [file 40168_2017_298_MOESM15_ESM.xlsx]

## Sheet: Sheet1
Table S3. ARGs host information derived from co-occurrence pattern between the specific ARGs and bacterial taxa
Phylum	Genus	ARGs subtype	ARGs type	Referencea
Proteobacteria	Agarivorans	KLUY-3	Beta-lactam	Not available
		VIM-15	Beta-lactam	Not available
Bacteroidetes	Bacteroides	cfxA2	Beta-lactam	García N, et al., 2008 [1]
		tetQ	Tetracycline	Shoemaker et al., 2001 [2], Forslund et al., 2013 [3]
Firmicutes	Blautia	tet32	Tetracycline	Forslund et al., 2013 [3], http://ardb.cbcb.umd.edu/cgi/ssquery.cgi?db=T&gn=tet32
		tetO	Tetracycline	Forslund et al., 2013 [3], http://ardb.cbcb.umd.edu/cgi/search.cgi?db=T&and0=O&term=tetO&field=af&
		tetW	Tetracycline	Not available
Proteobacteria	Cohaesibacter	VIM-14	Beta-lactam	Not available
Firmicutes	Coprococcus	tet32	Tetracycline	Not available
		tetW	Tetracycline	http://ardb.cbcb.umd.edu/cgi/ssquery.cgi?db=T&gn=tetw
Deferribacteres	Denitrovibrio	VIM-14	Beta-lactam	Not available
Proteobacteria	Desulfotignum	VIM-10	Beta-lactam	Not available
		VIM-16	Beta-lactam	Not available
		VIM-3	Beta-lactam	Not available
Firmicutes	Dorea	tet32	Tetracycline	Not available
		tetW	Tetracycline	Not available
Bacteroidetes	Flexibacter	SHV-14	Beta-lactam	Not available
Firmicutes	Granulicatella	SHV-24	Beta-lactam	Not available
Actinobacteria	Kineococcus	catA2	Chloramphenicol	Not available
Firmicutes	Lachnospira	tet32	Tetracycline	Not available
		tetO	Tetracycline	Not available
		tetW	Tetracycline	Not available
Bacteroidetes	Maribacter	KLUY-3	Beta-lactam	Not available
Proteobacteria	Marinomonas	VIM-3	Beta-lactam	Not available
		VIM-4	Beta-lactam	Not available
Firmicutes	Megamonas	tet32	Tetracycline	Not available
Firmicutes	Natronincola	SHV-46	Beta-lactam	Not available
Proteobacteria	Oleispira	KLUY-3	Beta-lactam	Not available
Firmicutes	Oscillospira	tet32	Tetracycline	Not available
Bacteroidetes	Parapedobacter	SHV-61	Beta-lactam	Not available
Bacteroidetes	Paraprevotella	cfxA2	Beta-lactam	Not available
		tetQ	Tetracycline	Not available
Proteobacteria	Photobacterium	vanXYG	Vancomycin	Not available
Bacteroidetes	Polaribacter	VIM-4	Beta-lactam	Not available
Bacteroidetes	Prevotella	tetQ	Tetracycline	Arzese A R,et al., 2000 [4], http://ardb.cbcb.umd.edu/cgi/ssquery.cgi?db=T&gn=tetq
Proteobacteria	Roseibium	VIM-3	Beta-lactam	Not available
Firmicutes	Ruminococcus	tet32	Tetracycline	Not available
		tetO	Tetracycline	Not available
		tetW	Tetracycline	http://ardb.cbcb.umd.edu/cgi/ssquery.cgi?db=T&gn=tetw
Proteobacteria	Salinivibrio	VIM-10	Beta-lactam	Not available
		VIM-16	Beta-lactam	Not available
		VIM-3	Beta-lactam	Not available
		VIM-4	Beta-lactam	Not available
Proteobacteria	Sorangium	CMY-21	Beta-lactam	Not available
Proteobacteria	Suttonella	KLUY-3	Beta-lactam	Not available
Proteobacteria	Suttonella	VIM-15	Beta-lactam	Not available
Proteobacteria	Tolumonas	VEB-1	Beta-lactam	Not available
Firmicutes	WCHB1-84	SHV-61	Beta-lactam	Not available
a: The references listed have verified the host information of the corresponding ARG and the references were listed below.
1. García N, Gutiérrez G, Lorenzo M, García JE, Píriz S, Quesada A (2008) Genetic determinants for cfxA expression in Bacteroides strains isolated from human infections. J Antimicrob Chemoth 62(5): 942-947.
2. Shoemaker NB, Vlamakis H, Hayes K, Salyers AA (2001) Evidence for extensive resistance gene transfer among Bacteroides spp. and among Bacteroides and other genera in the human colon. Appl Environ Microbiol 67(2): 561-568.
3. Forslund K, Sunagawa S, Kultima JR, Mende DR, Arumugam M, Typas A, Bork P (2013) Country-specific antibiotic use practices impact the human gut resistome. Genome Res 23(7): 1163-1169.
4. Arzese AR, Tomasetig L, Botta GA (2000) Detection of tetQ and ermF antibiotic resistance genes in Prevotella and Porphyromonas isolates from clinical specimens and resident microbiota of humans. J Antimicrob Chemoth 45(5): 577-582.
